# Supplementary material for: Assessing the breadth and multidisciplinarity of the conservation curriculum in the United Kingdom and Australia
Source: Bioscience. 2024 Aug 1;74(9):652–62. doi: 10.1093/biosci/biae059 (PMC11480662; doi:10.1093/biosci/biae059)
Supplement: biae059_Supplemental_Files [file biae059_supplemental_files.zip]

Archive with 5 entries (5 files):
- Appendix_S2.xls
- Appendix_S3.xls
- Appendix_S8.pdf
- Supplementary_Materials_Bioscience.docx
- Survey_S4.pdf
