# Supplementary material for: Assessing the breadth and multidisciplinarity of the conservation curriculum in the United Kingdom and Australia
Source: Bioscience. 2024 Aug 1;74(9):652–62. doi: 10.1093/biosci/biae059 (PMC11480662; doi:10.1093/biosci/biae059)
Supplement: biae059_Supplemental_Files [file biae059_supplemental_files.zip › Appendix_S2.xls]

## Sheet: Sheet1
COUNTRY	HIGHER EDUCATION INSTITUTION	DEGREE NAME	QUALIFICATION	EDUCATION LEVEL
UK	Aberystwyth University	Wildlife Conservation	BSc	UG
UK	Anglia Ruskin University	Marine Biology With Biodiversity And Conservation	BSc	UG
UK	Anglia Ruskin University	Animal Behaviour Applications For Conservation	MSc	PG
UK	Anglia Ruskin University	Applied Wildlife Conservation	MSc	PG
UK	Bangor University	Zoology With Conservation	BSc/MZool	UG/PG
UK	Bangor University	Environmental Conservation	BSc	UG
UK	Bangor University	Conservation With Forestry	BSc	UG
UK	Bangor University	Wildlife Conservation	BSc	UG
UK	Bangor University	Conservation and Land Management	MSc	PG
UK	Bath Spa University	Biology (Conservation Biology)	BSc	UG
UK	Bournemouth University	Biodiversity Conservation	MSc	PG
UK	Bournemouth University	Marine Ecology And Conservation	BSc Top Up	UG
UK	Bournemouth University	Ecology and Wildlife Conservation	BSc	UG
UK	Cardiff University	Global Ecology And Conservation	MSc	PG
UK	Edge Hill University	Conservation Management	MSc	PG
UK	Edge Hill University	Ecology And Conservation	BSc	UG
UK	Edinburgh Napier University	Animal & Conservation Biology	BSc	UG
UK	Edinburgh Napier University	Wildlife Biology & Conservation	MSc	PG
UK	Glyndŵr University	Animal Behaviour, Welfare And Conservation Science	BSc	UG
UK	Glyndŵr University	Animal Behaviour, Welfare And Conservation Top Up	BSc Top Up	UG
UK	Harper Adams University	Conservation And Forest Protection	PgC/PgD/MSc/Mres	PG
UK	Harper Adams University	Extended Degree Wildlife Conservation And Environmental Management	BSc	UG
UK	Harper Adams University	Wildlife Conservation And Environmental Management	BSc Top Up/BSc	UG
UK	Imperial College of Science, Technology and Medicine	Ecology, Evolution And Conservation	MSc	PG
UK	Imperial College of Science, Technology and Medicine	Ecology, Evolution And Conservation Research	MRes	PG
UK	Liverpool John Moores University	Wildlife Conservation	BSc	UG
UK	Liverpool John Moores University	Wildlife Conservation And Drone Applications	MSc	PG
UK	Liverpool John Moores University	Primate Behaviour And Conservation	MSc	PG
UK	Middlesex University	Biodiversity, Evolution And Conservation In Action	MSc/PgDip	PG
UK	Newcastle University	Biology (Ecology And Conservation)	BSc/Mbiol	UG/PG
UK	Newcastle University	Ecology and Wildlife Conservation	MSc	PG
UK	Newcastle University	Biodiversity Conservation And Ecosystem Management	MSc	PG
UK	Oxford Brookes University	Conservation Ecology	MSc/PgDip/PgCert	PG
UK	Oxford Brookes University	Primate Conservation	MsC	PG
UK	Oxford Brookes University	Animal Biology And Conservation	BSc	UG
UK	Oxford Brookes University	Primatology And Conservation	MRes	PG
UK	Oxford Brookes University	Primate Conservation - Apes In The Anthropocene	MSc	PG
UK	Oxford Brookes University	Primate Conservation - Lemurs And Nocturnal Primates	MSc	PG
UK	Oxford Brookes University	Primate Conservation - Human-Primate Interface	MSc	PG
UK	Queen Mary University of London	Plant And Fungal Taxonomy, Diversity And Conservation	MSc	PG
UK	Queen's University Belfast	Ecological Management And Conservation Biology	MSc	PG
UK	Roehampton University	Primate Biology, Behaviour And Conservation	MRes	PG
UK	Royal Holloway and Bedford New College	Ecology And Conservation	BSc	UG
UK	SRUC	Wildlife And Conservation Management	BSc	UG
UK	Swansea University	Environmental Biology: Conservation & Resource Management	MSc	PG
UK	The Manchester Metropolitan University	Conservation Biology	MSc	PG
UK	The Manchester Metropolitan University	Zoo Conservation Biology	MSc	PG
UK	The Manchester Metropolitan University	Animal Behaviour and Conservation	BSc	UG
UK	Nottingham Trent University	Wildlife Conservation	BSc	UG
UK	Nottingham Trent University	Ecology And Conservation	BSc	UG
UK	Nottingham Trent University	Endangered Species Recovery And Conservation	MSc	PG
UK	Nottingham Trent University	Biodiversity Conservation	MSc	PG
UK	The University of Aberdeen	Conservation Biology	BSc	UG
UK	The University of Aberdeen	Ecology And Conservation	MSc	PG
UK	The University of Aberdeen	Marine Conservation	MSc	PG
UK	The University of Brighton	Ecology And Conservation	BSc/MSci	UG
UK	The University of Brighton	Ecology And Conservation	MRes	PG
UK	The University of Bristol	Global Wildlife Health And Conservation	MSc	PG
UK	The University of Cambridge	Conservation Leadership	MPhil	PG
UK	The University of Central Lancashire	Animal Conservation Science	BSc Top Up	UG
UK	The University of East Anglia	Applied Ecology And Conservation	MSc	PG
UK	The University of East Anglia	Ecology And Conservation	BSc	UG
UK	The University of Exeter	Conservation Biology And Ecology	BSc/MSci	UG
UK	The University of Exeter	Conservation And Biodiversity	MSc	PG
UK	The University of Exeter	Marine Vertebrate Ecology And Conservation	MSc	PG
UK	The University of Exeter	Conservation Science And Policy	MSc	PG
UK	The University of Exeter	Island Biodiversity And Conservation	MSc	PG
UK	The University of Glasgow	Conservation Management Of African Ecosystems	MSc	PG
UK	The University of Glasgow	Quantitative Methods In Biodiversity, Conservation & Epidemiology	MSc	PG
UK	The University of Greenwich	Animal Conservation And Biodiversity	BSc	UG
UK	The University of Kent	Conservation Biology	MSc	PG
UK	The University of Kent	Wildlife Conservation	BSc	UG
UK	The University of Kent	Conservation And Rural Development	MSc	PG
UK	The University of Kent	Conservation Project Management	MSc	PG
UK	The University of Kent	Conservation And International Wildlife Trade	MSc	PG
UK	The University of Lancaster	Ecology And Conservation	BSc/MSci	UG
UK	The University of Lancaster	Conservation And Biodiversity	MSc	PG
UK	The University of Leeds	Ecology And Conservation Biology	BSc/MBiol	UG
UK	The University of Leeds	Biodiversity And Conservation	MRes	PG
UK	The University of Leeds	Biodiversity And Conservation	MSc	PG
UK	The University of Leeds	Biodiversity And Conservation With African Field Course	MRes	PG
UK	The University of Leeds	Biodiversity And Conservation With African Field Course	MSc	PG
UK	The University of Lincoln	Ecology And Conservation	BSc/Mbiol	UG
UK	The University of Liverpool	Advanced Biological Sciences (Conservation Biology Pathway)	MSc	PG
UK	The University of Oxford	Biodiversity, Conservation And Management	MSc	PG
UK	The University of Reading	Ecology And Wildlife Conservation	BSc	UG
UK	The University of Salford	Wildlife Conservation	MSc	PG
UK	The University of Salford	Wildlife Conservation With Zoo Biology	BSc	UG
UK	The University of Salford	Wildlife And Practical Conservation	BSc	UG
UK	The University of Sheffield	Ecology And Conservation Biology	BSc/MBiolSci	UG
UK	The University of Sheffield	Biodiversity And Conservation	MSc	PG
UK	The University of Southampton	Biodiversity And Conservation	MSc	PG
UK	The University of Southampton	Wildlife Conservation	MRes	PG
UK	The University of Southampton	Ecology And Conservation	BSc/MSci	UG
UK	The University of St Andrews	Ecology And Conservation	BSc	UG
UK	The University of St Andrews	Conservation Studies	MSc	PG
UK	The University of Stirling	Conservation Biology And Management	BSc	UG
UK	The University of Stirling	Environmental Management (Conservation)	MSc	PG
UK	The University of Sussex	Ecology, Conservation And Environment	BSc/MSci	UG
UK	The University of Sussex	Conservation Biology	MRes	PG
UK	The University of Sussex	Global Biodiversity Conservation	MSc	PG
UK	The University of Wolverhampton	Wildlife Conservation	MSc	PG
UK	The University of Wolverhampton	Animal Behaviour And Wildlife Conservation	BSc/MSci	UG
UK	University College London	Conservation	MSc	PG
UK	University College London	Biodiversity, Evolution And Conservation	MRes	PG
UK	University College London	Aquatic Conservation, Ecology And Restoration	MSc	PG
UK	University of Chester	Wildlife Conservation	MSc	PG
UK	University of Cumbria	Woodland Ecology And Conservation	BSc	UG
UK	University of Cumbria	Marine And Freshwater Conservation	BSc	UG
UK	University of Cumbria	Animal Conservation Science	BSc	UG
UK	University of Derby	Conservation Biology	MSc	PG
UK	University of Plymouth	Conservation Biology	BSc	UG
UK	University of Plymouth	Marine Conservation	MSc	PG
UK	University of Plymouth	Zoo Conservation Biology	MSc	PG
UK	University of Plymouth	Ocean Science And Marine Conservation	BSc	UG
UK	University of South Wales	Wildlife And Conservation Management	MSc	PG
UK	University of Suffolk	Wildlife, Ecology And Conservation Science	BSc	UG
UK	University of the West of England, Bristol	Integrated Wildlife Conservation	BSc Top up	UG
UK	University of the West of England, Bristol	Wildlife Ecology And Conservation Science	BSc/MSci	UG/PG
UK	University of the West of England, Bristol	Advanced Wildlife Conservation In Practice	MSc/PgDip/PgCert	PG
UK	University of Wales Trinity Saint David	Environmental Conservation	BSc	UG
UK	University of Wales Trinity Saint David	Environmental Conservation & Management	MSc	PG
UK	Writtle University College	Animal Welfare And Conservation	MSc	PG
UK	Writtle University College	Animal Management (Zoo And Wildlife Conservation)	BSc	UG
UK	Writtle University College	Animal Science (Zoo And Wildlife Conservation)	BSc	UG
UK	The University of Northampton	Wildlife Ecology and Conservation	BSc	UG
AUSTRALIA	Charles Sturt University	Graduate Certificate In Fish Conservation And Management	Graduate certificate	PG
AUSTRALIA	Deakin University	Bachelor Of Environmental Science (Wildlife and Conservation Biology)	BSc	UG
AUSTRALIA	Edith Cowan University	Bachelor Of Science (Conservation And Wildlife Biology)	BSc	UG
AUSTRALIA	Federation University Australia	Bachelor Of Environmental And Conservation Science	BSc	UG
AUSTRALIA	Flinders University	Bachelor Of Science or with Honours (Biodiversity And Conservation)	BSc	UG
AUSTRALIA	Griffith University	Bachelor Of Environmental Science - Ecology And Conservation Pathway	BSc	UG
AUSTRALIA	James Cook University	Graduate Diploma Of Science (Specialise In Tropical Biology And Conservation)	Graduate dipolma	PG
AUSTRALIA	La Trobe University	Bachelor Of Science (Wildlife And Conservation Biology) or with Honours	BSc/BSc hons	UG
AUSTRALIA	Macquarie University	Bachelor Of Biodiversity And Conservation	BSc	UG
AUSTRALIA	Macquarie University	Master Of Conservation Biology	MSc	PG
AUSTRALIA	Macquarie University	Graduate Diploma Of Conservation Biology	Graduate dipolma	PG
AUSTRALIA	Macquarie University	Graduate Certificate Of Conservation Biology	Graduate certificate	PG
AUSTRALIA	Murdoch University	BSc Hons In Conservation And Wildlife Biology	BSc	UG
AUSTRALIA	The University of Adelaide	Bachelor Of Science (Wildlife Conservation Biology)	BSc	UG
AUSTRALIA	The University of Melbourne	Master of Ecosystem Management and Conservation	MSc	PG
AUSTRALIA	The University of Queensland	Master Of Conservation Science	MSc	PG
AUSTRALIA	The University of Queensland	Master Of Conservation Biology	MSc	PG
AUSTRALIA	The University of Sydney	Master Of Education (Taronga Conservation Education)	MSc	PG
AUSTRALIA	The University of Sydney	Graduate Diploma In Educational Studies (Taronga Conservation Education)	Graduate dipolma	PG
AUSTRALIA	The University of Sydney	Bachelor Of Science And Bachelor Of Advanced Studies (Taronga Wildlife Conservation)	BSc	UG
AUSTRALIA	The University of Western Australia	Bachelor of Science (Wildlife Conservation)	BSc	UG
AUSTRALIA	The University of Western Australia	Conservation Biology BSc	BSc	UG
AUSTRALIA	The University of Western Australia	Master of Biological Science (Conservation Biology specialisation)	MSc	PG
AUSTRALIA	University of Wollongong	Bachelor Of Conservation Biology (Honours) or Deans Scholar	BSc	UG
AUSTRALIA	University of Wollongong	Bachelor Of Science (Ecology And Conservation Biology)	BSc	UG
AUSTRALIA	University of Wollongong	Master Of Conservation Biology	MSc	PG
