# Supplementary material for: Assessing the breadth and multidisciplinarity of the conservation curriculum in the United Kingdom and Australia
Source: Bioscience. 2024 Aug 1;74(9):652–62. doi: 10.1093/biosci/biae059 (PMC11480662; doi:10.1093/biosci/biae059)
Supplement: biae059_Supplemental_Files [file biae059_supplemental_files.zip › Appendix_S3.xls]

## Sheet: Sheet1
LOCATION	HEI	MODULE
UK	Aberystwyth University	Introduction To Conservation
UK	Aberystwyth University	Global Biodiversity Conservation
UK	Aberystwyth University	Wildlife Conservation
UK	Aberystwyth University	Conservation Genetics and Evolution Field Course
UK	Aberystwyth University	Tropical Rainforest Ecology And Conservation Field Course
UK	Aberystwyth University	Applied Aquatic Conservation
UK	Anglia Ruskin University	Communication Skills for Conservation
UK	Anglia Ruskin University	GIS Tools for Biodiversity Mapping and Conservation
UK	Anglia Ruskin University	Current Topics in Wildlife Conservation
UK	Anglia Ruskin University	Wildlife Conservation
UK	Anglia Ruskin University	Introduction to Wildlife and Conservation
UK	Anglia Ruskin University	Distributions Landscapes and Conservation
UK	Anglia Ruskin University	Behavioural Ecology and Conservation
UK	Bangor University	Advances in Conservation
UK	Bangor University	Human Aspects of Conservation
UK	Bangor University	Conservation Research Methods
UK	Bangor University	Plant Diversity & Conservation
UK	Bangor University	Conservation/Coast Management
UK	Bangor University	Principles of Conservation
UK	Bangor University	Conservation Field Course
UK	Bangor University	Env. Management & Conservation
UK	Bangor University	Conservation Practice
UK	Bangor University	Wildlife Ecolology & Conservation
UK	Bangor University	Marine Conservation & Exploitation
UK	Bangor University	Conservation science
UK	Bath Spa University	Conservation Biology Dissertation Planning
UK	Bath Spa University	Conservation Biology Dissertation Publication
UK	Bath Spa University	Conservation Biology
UK	Birkbeck College	Global Nature Conservation
UK	Bournemouth University	Conservation Genetics
UK	Bournemouth University	Conservation in Practice
UK	Bournemouth University	Marine Conservation
UK	Bournemouth University	Advanced Skills for Conservation
UK	Bournemouth University	Topics in Wildlife Conservation
UK	Canterbury Christ Church University	Conservation Biology
UK	Cardiff University	Field Skills for Ecology and Conservation
UK	Cardiff University	Principles and Practice in Conservation Biology
UK	Cardiff University	Marine Conservation Science
UK	Cardiff University	Ecology And Conservation Part A
UK	Cardiff University	Biodiversity and Conservation Biology
UK	Cardiff University	Ecology and Conservation Part B
UK	Coventry University	Biodiversity & Conservation
UK	Edge Hill University	Biodiversity and Conservation
UK	Edge Hill University	Ecology and Conservation Research Project
UK	Edge Hill University	GIS and Cartography for Conservation Management
UK	Edge Hill University	Ecology and Biogeography in Conservation
UK	Edge Hill University	Conservation Placement
UK	Edinburgh Napier University	Biodiversity and Conservation
UK	Edinburgh Napier University	Conservation Biology
UK	Glyndŵr University	Wolf behaviour welfare and conservation
UK	Glyndŵr University	Survey Skills for Conservation
UK	Glyndŵr University	Conservation Policy
UK	Harper Adams University	Introduction to Wildlife Conservation in the UK
UK	Harper Adams University	Wildlife Identification and Conservation
UK	Harper Adams University	Forest and Woodland Ecology and Conservation
UK	Harper Adams University	Conservation Biology
UK	Hartpury University	Biodiversity & Conservation
UK	Hartpury University	Conservation Biology
UK	Hartpury University	Wildlife Management & Conservation Genetics
UK	Imperial College of Science, Technology and Medicine	Biodiversity and Conservation Biology
UK	Imperial College of Science, Technology and Medicine	Ecology, Evolution and Conservation
UK	Keele University	Conservation Biology
UK	King's College London	Tourism, Conservation and the Environment
UK	Kingston University	Ecology and Conservation/Biodiversity and Conservation
UK	Liverpool Hope University	Conservation Biology and Environmental Physiology
UK	Liverpool Hope University	Biodiversity Conservation
UK	Liverpool Hope University	Current Research and Practice in Ecology and Conservation
UK	Liverpool John Moores University	Skills for Wildlife Conservation
UK	Liverpool John Moores University	Contemporary Issues in Conservation
UK	Liverpool John Moores University	Conservation Practice and Management Skills
UK	Liverpool John Moores University	Conservation Technology
UK	Liverpool John Moores University	Zoo Conservation and Gene Banks
UK	Liverpool John Moores University	Wildlife Conservation
UK	Liverpool John Moores University	Primate Behaviour and Conservation
UK	Loughborough University	Conservation: Principles and Practice
UK	Middlesex University	Applied and Theoretical Approaches to Biodiversity, Evolution and Conservation sciences
UK	Newcastle University	Ecology and Conservation
UK	Newcastle University	Biodiversity, Ecology and Conservation
UK	Newcastle University	Management and Visualisation of Data in Ecology and Conservation
UK	Newcastle University	Meta-analysis and Decision Support for Ecology and Conservation
UK	Newcastle University	Global Species Conservation Principles and Practice
UK	Newcastle University	Biodiversity Conservation: Policy and Practice
UK	Nottingham Trent University	Biodiversity Conservation
UK	Nottingham Trent University	Conservation Ecology
UK	Nottingham Trent University	Conservation Genetics
UK	Nottingham Trent University	Conservation Organisations and Wildlife Issues
UK	Nottingham Trent University	Practical Conservation Skills
UK	Nottingham Trent University	Conservation Work Experience
UK	Nottingham Trent University	Conservation Priorities
UK	Nottingham Trent University	Practical Conservation
UK	Nottingham Trent University	Zoo Conservation and Education
UK	Nottingham Trent University	Zoo Conservation Genetics
UK	Oxford Brookes University	Advanced Topics in Wildlife Conservation
UK	Oxford Brookes University	Primate Conservation - Research Methods
UK	Oxford Brookes University	Conservation Education
UK	Oxford Brookes University	Ecology for Conservation
UK	Oxford Brookes University	Primate Diversity and Conservation/Primate Diversity and Conservation: Theory, Methods and Practice
UK	Oxford Brookes University	Supervised Independent Study – Primatology and Conservation
UK	Oxford Brookes University	Final Project Primate Conservation
UK	Oxford Brookes University	Primate Conservation
UK	Oxford Brookes University	Conservation and Heritage Management
UK	Queen Mary University of London	Plant and Fungal Taxonomy, Diversity and Conservation Research Project
UK	Queen Mary University of London	Climate Change and Conservation Challenges
UK	Queen Mary University of London	Savannah Ecology and Conservation
UK	Queen Mary University of London	Conservation and Ecosystem Science
UK	Queens University Belfast	Ecological Management and Conservation Biology
UK	Queens University Belfast	Conservation Biology Group Project
UK	Queens University Belfast	Conservation Biology
UK	Roehampton University	Primate Biology, Behaviour and Conservation
UK	Roehampton University	Conservation Ecology
UK	Roehampton University	Conservation, People and Wildlife: South African Field Course
UK	Royal Holloway and Bedford New College	Ecology and Conservation
UK	Royal Holloway and Bedford New College	Conservation Science
UK	Royal Holloway and Bedford New College	Practical Conservation and Ecology
UK	Royal Holloway and Bedford New College	Seed Biology: From Molecular & Conservation Biology to Industrial Applications
UK	Sheffield Hallam University	Conservation Ecology
UK	Staffordshire University	Conservation Biology
UK	Staffordshire University	Conservation And Environment
UK	Swansea University	Plant Conservation and Ecology
UK	Swansea University	Tropical Ecology and Conservation - Borneo Field Trip
UK	Swansea University	Ecosystems: Ecology, Conservation & Resource Management
UK	Swansea University	Mammalian Carnivore Ecology and Conservation
UK	Swansea University	Marine Ecosystems: Threats and Conservation
UK	Swansea University	Animal behaviour in conservation and welfare
UK	Swansea University	Professional skills in conservation
UK	Swansea University	Tropical marine ecology and conservation
UK	Swansea University	Nature Conservation Law
UK	Swansea University	Conservation of Aquatic Resources
UK	Teesside University	Practical Conservation
UK	Teesside University	Biogeography and Conservation
UK	The Manchester Metropolitan University	Masters Project in Conservation
UK	The Manchester Metropolitan University	Avian Biology and Conservation
UK	The Manchester Metropolitan University	Conservation Biology
UK	The Manchester Metropolitan University	Biodiversity Conservation
UK	The Manchester Metropolitan University	Topics in Conservation and Sustainability
UK	The Manchester Metropolitan University	Zoo Conservation
UK	The Manchester Metropolitan University	Masters Project in Zoo Conservation
UK	The Manchester Metropolitan University	Animal Behaviour and Conservation
UK	The Manchester Metropolitan University	Conservation Science in Practice
UK	The Manchester Metropolitan University	Biodiversity, Conservation and Plant Physiology
UK	The Manchester Metropolitan University	Tropical Ecology and Conservation
UK	The Manchester Metropolitan University	Conservation and Genetics of Populations
UK	The Manchester Metropolitan University	Temperate Conservation and Habitat Management
UK	The Manchester Metropolitan University	Natural Ecosystem Conservation
UK	The Royal Veterinary College	Conservation Biology
UK	The University of Aberdeen	Marine & Fisheries Ecology, Conservation and Management
UK	The University of Aberdeen	Conservation Biology
UK	The University of Aberdeen	Woodland and Conservation Management
UK	The University of Aberdeen	Ecology, Conservation and Society
UK	The University of Aberdeen	Land and Marine Conservation
UK	The University of Aberdeen	Research Project in Marine Conservation
UK	The University of Aberdeen	Project in Ecology and Conservation
UK	The University of Aberdeen	Marine Conservation Management
UK	The University of Aberdeen	Conservation in Practice
UK	The University of Aberdeen	Conservation Issues in Scotland
UK	The University of Aberdeen	Topics in Conservation Biology
UK	The University of Aberdeen	Wildlife Conservation and Management: Concepts and Practice
UK	The University of Bath	Conservation Biology
UK	The University of Birmingham	Conservation Practice: Genes to Ecosystems
UK	The University of Birmingham	Biodiversity and Conservation Management
UK	The University of Brighton	Introduction to Ecology and Conservation
UK	The University of Brighton	Managing Populations in Ecology and Conservation
UK	The University of Brighton	Hot Topics in Ecology and Conservation
UK	The University of Brighton	Issues in Ecology and Conservation
UK	The University of Brighton	Ecology and Conservation in Practice: Work Placement.
UK	The University of Bristol	Wildlife Conservation
UK	The University of Bristol	Conservation Biology
UK	The University of Cambrigde	Conservation Science
UK	The University of Cambrigde	CL1 Conservation Problems and Practice
UK	The University of Cambrigde	CL2 Conservation Enterprise
UK	The University of Cambrigde	CL3 Conservation Management
UK	The University of Cambrigde	CL4 Communicating Conservation
UK	The University of Cambrigde	CL5 Conservation Governance
UK	The University of Cambrigde	CL6 Innovation for Conservation Leadership
UK	The University of Central Lancashire	Applied Conservation Science
UK	The University of Central Lancashire	Global Wildlife Conservation
UK	The University of Cumbria	Woodland Ecology and Conservation
UK	The University of Cumbria	Introduction to Conservation Biology
UK	The University of Cumbria	Conservation Genetics
UK	The University of Cumbria	Conservation Policy, Practice & Philosophy
UK	The University of Cumbria	Conservation in Marine & Freshwater Ecosystems
UK	The University of Cumbria	Genetic Applications for Conservation
UK	The University of Cumbria	Conservation Practice
UK	The University of Cumbria	Conservation Strategies
UK	The University of Cumbria	Animal Conservation Practice
UK	The University of Cumbria	Behavioural Applications for Conservation
UK	The University of Cumbria	Wilding and Conservation
UK	The University of East Anglia	Conservation, Ecology And Biodiversity In The Tropics
UK	The University of East Anglia	Biodiversity Conservation And Human Society
UK	The University of East Anglia	Evolutionary Biology And Conservation Genetics
UK	The University of East Anglia	Evidence-Based Global Conservation
UK	The University of East Anglia	Practical Conservation And Work Experience
UK	The University of Exeter	Terrestrial Biodiversity and Conservation
UK	The University of Exeter	Primate Biology and Conservation
UK	The University of Exeter	GIS in Conservation Science
UK	The University of Exeter	Biodiversity and Conservation
UK	The University of Exeter	Planning and Leading Conservation Projects
UK	The University of Exeter	Marine Vertebrate Conservation
UK	The University of Exeter	African Biodiversity and Conservation Field Course
UK	The University of Exeter	African Conservation Science and Policy Field Course
UK	The University of Exeter	Ecology and Conservation
UK	The University of Exeter	Historical, Functional and Conservation Biogeography of Plants
UK	The University of Exeter	Project in Marine Vertebrate Ecology and Conservation
UK	The University of Exeter	Marine Vertebrate Ecology and Conservation
UK	The University of Exeter	Skills in Marine Vertebrate Ecology and Conservation
UK	The University of Exeter	Island Conservation in Action
UK	The University of Exeter	Global Conservation Strategies and Legislation
UK	The University of Exeter	Ecology, Environment and Conservation
UK	The University of Exeter	Ocean Management and Conservation
UK	The University of Glasgow	Human Dimensions of Conservation
UK	The University of Glasgow	Principles of Conservation Ecology
UK	The University of Glasgow	Economic Tools for Conservation
UK	The University of Glasgow	Conservation Genetics
UK	The University of Glasgow	Animal Welfare and Conservation 4
UK	The University of Glasgow	Applied Ecology and Conservation
UK	The University of Glasgow	Applying Ecology (Conservation and Management of Populations) 4A
UK	The University of Glasgow	Ecology, Environment and Conservation
UK	The University of Glasgow	Nature conservation in Europe
UK	The University of Glasgow	Research Project: Conservation Management of African Ecosystems
UK	The University of Greenwich	Conservation and Tourism
UK	The University of Greenwich	Concepts in Conservation
UK	The University of Greenwich	Global Biodiversity and Conservation Issues
UK	The University of Greenwich	Wildlife Welfare and Conservation Ethics
UK	The University of Greenwich	Conservation and the Environment
UK	The University of Greenwich	Conservation Technology
UK	The University of Greenwich	Wildlife and Landscape Conservation
UK	The University of Greenwich	Field Biology and Conservation Management
UK	The University of Huddersfield	Conservation Science
UK	The University of Huddersfield	Ecological Adaptation and Conservation Management
UK	The University of Hull	Conservation Biology
UK	The University of Hull	Practical Conservation
UK	The University of Hull	Conservation in a changing world
UK	The University of Kent	Contemporary Conservation Science
UK	The University of Kent	Conservation and Community Development
UK	The University of Kent	Conservation Social Science: Methods and Research Design
UK	The University of Kent	Creative Conservation
UK	The University of Kent	Data Analysis for Conservation Biologists
UK	The University of Kent	Multidisciplinary Perspectives on Conservation
UK	The University of Kent	Skills for Wildlife Conservation and Management
UK	The University of Kent	Tropical Ecology and Conservation
UK	The University of Kent	Climate Change and Conservation
UK	The University of Kent	Plant Resources and their conservation
UK	The University of Kent	Practical Methods in Conservation Social Science
UK	The University of Kent	Leadership Skills for Conservation Managers
UK	The University of Kent	Dissertation - Conservation
UK	The University of Kent	Special Topics in Conservation
UK	The University of Kent	Economics of Biodiversity Conservation
UK	The University of Kent	Integrated Species Conservation and Management
UK	The University of Kent	Land Development and Conservation Law
UK	The University of Kent	Key Issues in Conservation
UK	The University of Kent	Conservation Policy and Practice
UK	The University of Kent	Evolutionary Genetics and Conservation
UK	The University of Lancaster	Tropical Biology and Conservation
UK	The University of Lancaster	Principles of Biodiversity Conservation
UK	The University of Lancaster	Issues in Conservation Biology
UK	The University of Lancaster	Conservation Biology
UK	The University of Lancaster	Conservation and sustainable development in the Brazilian Amazon
UK	The University of Lancaster	Biodiversity and Conservation
UK	The University of Lancaster	Ecology, Conservation and Culture
UK	The University of Leeds	Advanced Topics in Conservation Science
UK	The University of Leeds	Biodiversity and Conservation Skills I
UK	The University of Leeds	MRes Biodiversity and Conservation Skills II
UK	The University of Leeds	Biodiversity and Conservation Internships
UK	The University of Leeds	Conservation Skills
UK	The University of Leeds	Biodiversity and Conservation MSc and MRes Summer Project
UK	The University of Leeds	Biodiversity and Conservation MRes Research Project 1
UK	The University of Leeds	Conservation Genetics
UK	The University of Leeds	Population, Community and Conservation Ecology
UK	The University of Leeds	Practical Conservation with the National Trust
UK	The University of Leicester	Global Change Biology and Conservation
UK	The University of Leicester	Conservation and Ecological Genetics
UK	The University of Lincoln	Conservation Biology
UK	The University of Lincoln	Practical Skills in Conservation
UK	The University of Lincoln	Conservation Processes
UK	The University of Lincoln	Conservation Science
UK	The University of Lincoln	Conservation Theory
UK	The University of Liverpool	Bird Ecology, Identification and Conservation
UK	The University of Liverpool	Conservation Biology
UK	The University of Liverpool	Ecology and Conservation
UK	The University of Liverpool	Surviving the Marine Environment: Adaptation, Behaviour and Conservation
UK	The University of Liverpool	Advanced Conservation Biology
UK	The University of Manchester	Tropical Ecology & Conservation
UK	The University of Manchester	Conservation Biology
UK	The University of Manchester	Ecology and Conservation
UK	The University of Manchester	Field Course in Mediterranean Biodiversity and Conservation
UK	The University of Manchester	Urban Biodiversity & Conservation RSM
UK	The University of Manchester	Ecology, evolution or conservation research project
UK	The University of Manchester	Introduction to Ecology and Conservation
UK	The University of Manchester	Conservation Management Project
UK	The University of Northampton	Biodiversity and Conservation
UK	The University of Northampton	Advanced Wildlife Conservation and Management
UK	The University of Northampton	Role of Zoos in Conservation
UK	The University of Plymouth	Marine Conservation Practice
UK	The University of Plymouth	Marine Conservation Project
UK	The University of Plymouth	Marine Conservation Theory
UK	The University of Plymouth	Small Population Conservation
UK	The University of Plymouth	Conservation Ecology and Society
UK	The University of Plymouth	Applied Conservation Biology
UK	The University of Plymouth	Introduction to Conservation Biology
UK	The University of Plymouth	Principles of Conservation Biology
UK	The University of Plymouth	Ecology and Conservation of Marine Vertebrates
UK	The University of Plymouth	Marine Ecosystem Conservation
UK	The University of Plymouth	Marine Conservation Policy and Planning
UK	The University of Plymouth	Ocean Science and Marine Conservation Field Course
UK	The University of Plymouth	Natural Ecosystems and their conservation
UK	The University of Plymouth	Biological Conservation
UK	The University of Plymouth	Conservation Physiology
UK	The University of Portsmouth	Conservation Biogeography
UK	The University of Portsmouth	Marine Policy, Planning And Conservation
UK	The University of Portsmouth	Marine Conservation Biology
UK	The University of Portsmouth	Conservation Land Management
UK	The University of Portsmouth	Conservation Legislation And Policy
UK	The University of Portsmouth	Marine Ecology and Conservation
UK	The University of Portsmouth	Conservation Biology
UK	The University of Portsmouth	Conservation Education
UK	The University of Reading	Nature Conservation in Practice
UK	The University of Reading	Marine Biology and Conservation
UK	The University of Reading	Marine Biology and Conservation Field Course
UK	The University of Reading	Conservation Biology
UK	The University of Reading	Vertebrate Conservation
UK	The University of Reading	Mammals Diversity, Behaviour and Conservation
UK	The University of Reading	Ecology and Conservation Field Course
UK	The University of Reading	Birds: Diversity, Behaviour and Conservation
UK	The University of Reading	Nature Conservation
UK	The University of Reading	Landscape Conservation and GIS
UK	The University of Salford	Habitat Conservation and Restoration
UK	The University of Salford	Conservation Biology
UK	The University of Salford	Frontiers in Wildlife Conservation
UK	The University of Salford	Primate Behaviour and Conservation
UK	The University of Salford	Global Conservation Challenges
UK	The University of Salford	Tropical Ecology and Conservation
UK	The University of Salford	GIS and Remote Sensing Applied for Wildlife Conservation
UK	The University of Salford	Contemporary Topics in Wildlife Conservation
UK	The University of Salford	Conservation Planning for Wildlife
UK	The University of Sheffield	Tropical Forest Ecology and Conservation
UK	The University of Sheffield	Conservation Issues and Management
UK	The University of Sheffield	Conservation Principles
UK	The University of Sheffield	Global Conservation Issues
UK	The University of Southampton	Tropical Ecology and Conservation
UK	The University of Southampton	Marine Conservation and Policy
UK	The University of Southampton	Conservation Management
UK	The University of Southampton	Conservation Biology
UK	The University of Southampton	MRes Wildlife Conservation research project
UK	The University of Southampton	Wildlife Conservation: principles and disciplines
UK	The University of Southampton	Animal Conservation
UK	The University of Southampton	Biodiversity and Conservation
UK	The University of St Andrews	Field Methods for Conservation and Eco-Tourism
UK	The University of St Andrews	Science Communication of Biodiversity and Conservation
UK	The University of St Andrews	What is Conservation?
UK	The University of St Andrews	Case Studies in Conservation
UK	The University of St Andrews	Conservation and Management of Marine Mammals
UK	The University of St Andrews	Ecosystems and Conservation
UK	The University of St Andrews	Conservation Research Methods
UK	The University of Stirling	Conservation Management
UK	The University of Stirling	Conservation Biology
UK	The University of Stirling	Conservation Practice
UK	The University of Stirling	Tropical Ecology and Conservation
UK	The University of Suffolk	Practical Conservation and Field Research Skills
UK	The University of Suffolk	Principles of Conservation
UK	The University of Suffolk	Evolution, adaptive and conservation physiology
UK	The University of Sussex	Introduction to Ecology and Conservation
UK	The University of Sussex	Conservation Biology I
UK	The University of Sussex	Conservation Biology II
UK	The University of Sussex	Conservation Ecology Field Course
UK	The University of Sussex	Conservation in Practice
UK	The University of Sussex	Current Topics in Evolution, Behaviour and Conservation
UK	The University of Sussex	Field Biology and Conservation Skills
UK	The University of Sussex	MRes Research Project in Evolution, Behaviour or Conservation
UK	The University of Sussex	Basic and Advanced Conservation Biology 1
UK	The University of Sussex	Basic and Advanced Conservation Biology 2
UK	The University of Sussex	Tropical Rainforests: Biogeography and Conservation
UK	The University of Sussex	MSc Conservation Project
UK	The University of Warwick	Biodiversity, Conservation and Ecosystem Services
UK	The University of West Scotland	Biological Conservation
UK	The University of Winchester	Biogeography and Conservation
UK	The University of Wolverhampton	Wildlife conservation
UK	The University of Wolverhampton	Conservation Biology
UK	The University of Wolverhampton	Fieldwork for animal behaviour and wildlife conservation
UK	The University of Wolverhampton	Mammal diversity and conservation
UK	The University of Wolverhampton	Applied Conservation Behaviour
UK	The University of Wolverhampton	Conservation of aquatic vertebrates
UK	The University of Wolverhampton	Honours project - animal behaviour and wildlife conservation
UK	The University of Wolverhampton	Reptile and Amphibian Diversity and Conservation
UK	The University of Wolverhampton	Seminar in animal behaviour and wildlife conservation
UK	The University of Wolverhampton	Conservation of UK protected species
UK	The University of Wolverhampton	Primate conservation and behaviour
UK	The University of York	Biodiversity Conservation & Protected Areas
UK	The University of York	Current Research & Communication in Marine Conservation
UK	The University of York	Ocean Management & Conservation
UK	University College London	Analytical Tools in Biodiversity, Evolutionary and Conservation Research
UK	University College London	Scientific Basis for Freshwater and Coastal Conservation
UK	University College London	Humans, Ecosystems and Conservation
UK	University College London	Changing Landscapes - Nature Conservation
UK	University College London	Marine Conservation
UK	University College London	Conservation and Environmental Management
UK	University College London	Species Conservation and Biodiversity
UK	University of Chester	Conservation Genetics
UK	University of Chester	Behaviour and Welfare in Wildlife Conservation
UK	University of Chester	Field Research Techniques for Wildlife Conservation
UK	University of Chester	Animal Behaviour and Conservation
UK	University of Chester	Applied Conservation Genetics
UK	University of Chester	Population biology and Conservation
UK	University of Chester	Wildlife Crime and Conservation
UK	University of Chester	Conservation technologies
UK	University of Chester	Biodiversity Conservation and Sustainability
UK	University of Derby	Conservation Biology in Principle and Practice
UK	University of Derby	Identification for Conservation Biology
UK	University of Derby	Tropical Conservation Biology
UK	University of Derby	Wildlife Conservation
UK	University of Durham	Conservation Biology
UK	University of Edinburgh	Communication And Public Engagement Of Conservation
UK	University of Edinburgh	Conservation Science
UK	University of Edinburgh	Conservation And Sustainability
UK	University of Edinburgh	Conservation Management Of Natural Populations
UK	University of Gloucestershire	Wildlife Conservation
UK	University of Gloucestershire	Applied Conservation
UK	Northumbria University	Applied Ecology and Conservation Management
UK	University of Nottingham	Conservation Genetics
UK	University of Nottingham	Conservation
UK	University of Nottingham	Ecosystem Function, Management and Conservation
UK	University of Nottingham	Conservation Planning and Practice
UK	University of Nottingham	Tropical Conservation Field Course
UK	University of Oxford	Conservation Governance
UK	University of Oxford	Conservation Landscapes
UK	University of Oxford	Conservation Biogeography
UK	University of Oxford	Conservation and Society
UK	University of Oxford	Human Populations/Actions and Conservation
UK	University of Oxford	Biogeography, Biodiversity And Conservation
UK	University of South Wales	Terrestrial and Aquatic Conservation
UK	University of South Wales	Tropical ecology and Conservation
UK	University of South Wales	Conservation Genetics and Wildlife Management
UK	University of South Wales	GIS for Wildlife Conservation Management
UK	University of the Highlands and Islands	Environmental conservation
UK	University of the Highlands and Islands	Woodland Conservation
UK	University of the Highlands and Islands	Conservation of Biodiversity
UK	University of the West of England, Bristol	Animal Behaviour for Wildlife Conservation
UK	University of the West of England, Bristol	Integrating Sustainable Development and Conservation
UK	University of the West of England, Bristol	Conservation in Practice
UK	University of the West of England, Bristol	Contemporary Conservation Science
UK	University of the West of England, Bristol	Effective Communication for Conservation
UK	University of the West of England, Bristol	Advanced Ecosystem Conservation in Practice
UK	University of the West of England, Bristol	Innovation and Enterprise in Conservation
UK	University of the West of England, Bristol	Conservation Research Methods
UK	University of the West of England, Bristol	Advanced Species Conservation in Practice
UK	University of the West of England, Bristol	Conservation Biology
UK	University of the West of England, Bristol	Primate Ecology & Conservation
UK	University of the West of England, Bristol	Wildlife Forensics and Conservation
UK	University of the West of England, Bristol	Communication for Conservation
UK	University of the West of England, Bristol	Conservation Science Project
UK	University of the West of England, Bristol	Biodiversity and Conservation
UK	University of the West of England, Bristol	Biogeography and conservation
UK	University of Wales Trinity Saint David	Freshwater Conservation
UK	University of Wales Trinity Saint David	Strategic Management for Environmental Conservation
UK	University of Worcester	Molecular Genetics and Conservation
UK	University of Worcester	Zoo-based conservation
UK	University of Worcester	River Conservation and Management
UK	University of Worcester	Countryside Conservation and Agricultural Change
UK	Writtle University College	Applied Issues in Wildlife Conservation
UK	Writtle University College	Animal Protection and Habitat Conservation
UK	York St John University	Nature Conservation
Australia	Australian National University	Biodiversity Conservation
Australia	Australian National University	Primate Conservation Biology
Australia	Australian National University	Marine Conservation Ecology
Australia	Charles Darwin University	Ecological Restoration and Conservation
Australia	Charles Sturt University	Fish Ecology and Conservation
Australia	Charles Sturt University	Conservation Biology
Australia	Charles Sturt University	Conservation management of birds
Australia	Charles Sturt University	Applied Ecological Conservation
Australia	CQ University	Soil Science and Conservation
Australia	Curtin University	Wildlife Conservation
Australia	Deakin University	Wildlife Conservation
Australia	Deakin University	Introduction to Parks and Wildlife Conservation
Australia	Deakin University	Ecological and Conservation Genetics
Australia	Deakin University	Asian Conservation and Environment Sustainability: International Study Tour
Australia	Edith Cowan University	Conservation Biology
Australia	Edith Cowan University	A Planet Transformed: Biogeography, Ecology and Conservation
Australia	Federation University Australia	Ecosystems Conservation And Management
Australia	Federation University Australia	Biodiversity Conservation
Australia	Flinders University	Introduction to Biodiversity and Conservation
Australia	Flinders University	Biodiversity and Conservation
Australia	Flinders University	Conservation and Ecological Genetics /GE
Australia	Griffith University	Emerging Topics in Conservation
Australia	Griffith University	Conservation Biology
Australia	Griffith University	Marine Conservation and Resource Management
Australia	James Cook University	Conservation Biology
Australia	James Cook University	Ecological and Conservation Genetics
Australia	James Cook University	Human Dimensions of Nature, Environment and Conservation
Australia	James Cook University	Marine Conservation Biology
Australia	La Trobe University	Issues in Conservation
Australia	La Trobe University	Landscape Ecology and Conservation
Australia	Macquarie University	Evolutionary and Conservation Genetics
Australia	Macquarie University	Biodiversity and Conservation
Australia	Macquarie University	Conservation and Management of Wild Populations
Australia	Macquarie University	Conservation in Practice
Australia	Macquarie University	Contemporary Conservation in Australia
Australia	Macquarie University	Regional and Global Conservation
Australia	Macquarie University	Geomorphic Analysis of Rivers and Wetlands for Conservation and Management
Australia	Monash University	Conservation biology
Australia	Monash University	Comparative reproduction and conservation
Australia	Murdoch University	Conservation Biology
Australia	Murdoch University	Thesis in Conservation and Wildlife Biology
Australia	Queensland University of Technology	Conservation Biology
Australia	Southern Cross University	Wildlife Conservation
Australia	The University of Adelaide	Plant Identification (Wildlife Conservation Biology) II
Australia	The University of Adelaide	Animal Identification (Wildlife Conservation) II
Australia	The University of Adelaide	Research Methods in Wildlife Conservation III
Australia	The University of Adelaide	Advanced Applications in Conservation Biology III
Australia	The University of Adelaide	Conservation Biology III
Australia	The University of Adelaide	Soil & Water: Management & Conservation III
Australia	The University of Melbourne	Nature, Conservation and Society
Australia	The University of Melbourne	Vegetation Management and Conservation
Australia	The University of Queensland	Marine Conservation
Australia	The University of Queensland	Conservation Concerns: An industry perspective
Australia	The University of Queensland	Conservation and Agriculture
Australia	The University of Queensland	Conservation Decision-Making
Australia	The University of Queensland	Rainforest conservation
Australia	The University of Queensland	Conservation
Australia	The University of Queensland	Conservation in Context
Australia	The University of Queensland	Marine Ecology and Conservation
Australia	The University of Queensland	Conservation and Wildlife Biology
Australia	The University of Queensland	Sampling Design and Analysis in Conservation Science
Australia	The University of Queensland	Conservation Planning and Management
Australia	The University of Queensland	(International & National) Conservation Policy
Australia	The University of Sydney	Conservation Leadership and Change
Australia	The University of Sydney	Understanding Conservation Science
Australia	The University of Sydney	Wildlife Conservation
Australia	The University of Sydney	Ecology and Conservation
Australia	The University of Sydney	Taronga Conservation project: Applied Biology
Australia	The University of Sydney	Taronga Conservation project: Human Dimensions
Australia	University of Canberra	Conservation Ecology
Australia	University of New England	Conservation Biology
Australia	University of New South Wales	Conservation Biogeography
Australia	University of New South Wales	Conservation in Practice
Australia	University of New South Wales	Ecosystem Conservation and Management
Australia	University of New South Wales	Conservation in Aquatic Ecosystems
Australia	University of New South Wales	Research Internship in Marine Terrestrial Conservation
Australia	University of New South Wales	Large-scale Conservation in Practice
Australia	University of New South Wales	Indigenous Knowledge Partnerships in Conservation and Caring
Australia	University of New South Wales	Biodiversity and Conservation of Natural Resources
Australia	University of Newcastle, Australia	Biodiversity, Conservation Science and Management
Australia	University of Newcastle, Australia	Conservation Biology
Australia	University of South Australia	Conservation Biology
Australia	University of Southern Queensland	Biodiversity and Conservation
Australia	University of Southern Queensland	Conservation for Sustainable Futures
Australia	University of Tasmania	Biodiversity Conservation (and Advanced Biodiversity Conservation)
Australia	University of Tasmania	Ecosystem Conservation
Australia	University of Tasmania	Conservation Physiology and Disease Ecology
Australia	University of Tasmania	Marine Resource Management and Conservation
Australia	University of Technology, Sydney	Biodiversity Conservation
Australia	University of the Sunshine Coast	Endangered Animals and their Conservation
Australia	University of the Sunshine Coast	Wildlife Ecology and Conservation
Australia	University of the Sunshine Coast	Coastal Conservation Planning
Australia	University of Western Australia	Wildlife Conservation and Management
Australia	University of Western Australia	Conservation Biology
Australia	University of Western Australia	Marine Conservation and Fisheries Management
Australia	University of Western Australia	Big Data, Modelling and Meta-analysis in Biology, Conservation and the Environment
Australia	University of Western Australia	Conservation Genetics
Australia	University of Western Australia	Coastal Conservation and Management
Australia	University of Western Australia	Decision Strategies for Biodiversity Conservation
Australia	University of Western Sydney	Conservation Biology
Australia	University of Wollongong	Law of land and Nature Conservation
Australia	University of Wollongong	Applications in Conservation Biology
Australia	University of Wollongong	Conservation Biology
Australia	University of Wollongong	Conservation Biology Project
Australia	University of Wollongong	Advances in Conservation Biology
Australia	University of Wollongong	Ocean Conservation and Development
Australia	Victoria University	Conservation Genetics
Australia	Victoria University	Conservation and Sustainability
